# Supplementary material for: Multi-omics study reveals that statin therapy is associated with restoration of gut microbiota homeostasis and improvement in outcomes in patients with acute coronary syndrome
Source: Theranostics. 2021 Mar 31;11(12):5778–93. doi: 10.7150/thno.55946 (PMC8058718; doi:10.7150/thno.55946)
Supplement: Supplementary file 2 — Supplementary tables. [file thnov11p5778s2.xlsx]

## Sheet: Table S1
Table S1. Association between prior statins treatment and prognosis of ACS patients (Binary logistic regression analysis)
	Reoccurrence of nonfatal ACS			Readmission due to cardiac causes			Composite endpoint (all-cause mortality/reoccurrence of ACS/Readmission)
	OR	95% CI	P value	OR	95% CI	P value	OR	95% CI	P value
Chronic prior statins treatment (Reference: no chronic prior statins treatment)	0.0677273	(0.006, 0.730)	0.026445	0.118266	(0.015, 0.940)	0.0435087	0.103133	(0.013, 0.799)	0.0296812
MI (Reference: UA)	4.19285	(0.632, 27.838)	0.137794	2.74012	(0.508, 14.776)	0.240992	2.28296	(0.455, 11.461)	0.315978
Male sex (Reference: female sex)	6.01614	(0.618, 58.530)	0.122132	4.51954	(0.579, 35.272)	0.150184	4.97654	(0.660, 37.505)	0.119414
Age	1.07954	(0.981, 1.188)	0.116808	1.05473	(0.973, 1.143)	0.192896	1.05246	(0.976, 1.134)	0.181123
OMI (Reference: no OMI history)	0.092198	(0.005, 1.775)	0.114189	0.42762	(0.049, 3.735)	0.442318	0.391733	(0.050, 3.092)	0.373974
T2DM (Reference: no T2DM)	1.09274	(0.057, 20.934)	0.953054	1.18481	(0.075, 18.769)	0.904237	1.25894	(0.083, 19.152)	0.868319
HLP (Reference: no HLP)	12.0312	(0.796, 181.933)	0.072657	3.58834	(0.477, 26.976)	0.214461	2.64129	(0.418, 16.677)	0.301589
HTN (Reference: no HTN)	0.0258789	(0.001, 1.289)	0.0668724	0.0872487	(0.003, 2.223)	0.139842	0.108169	(0.006, 2.116)	0.142684
OAD (Reference: no use of OAD)	1.52793	(0.071, 33.029)	0.786905	1.34993	(0.075, 24.157)	0.838448	1.38471	(0.079, 24.387)	0.824009
HTN drug (Reference: no use of HTN drug)	50.7608	(1.204, 2139.422)	0.0396492	23.0752	(0.937, 568.250)	0.054836	11.8955	(0.682, 207.530)	0.0896124
UA = unstable angina, OMI = old myocardial infarction, T2DM = type 2 diabetes, HLP = hyperlipidemia, HTN = hypertension, OAD = oral antidiabetic drug

## Sheet: Table S2
Table S2. Dietary intake of the study cohort
	Control (N=23)	ACS (N=44)	ACS-statins (N=20)	P value	R^2 (Adonis)	P value (Adonis)
Energy*	1831.75±888.69	2879.86±998.19	2762.06±813.97	＜0.001 bc	0.00969	0.766
Water*	985.63±793.11	1317.93±536.78	1220.48±487.91	0.018	0.01067	0.581
Protein†	72.91 (47.75, 99.63)	109.02 (85.97, 140.62)	97.17 (74.82, 123.32)	0.003 bc	0.00917	0.791
Fat†	80.41 (32.84, 124.28)	101.26 (64.32, 143.30)	98.48 (74.96, 135.59)	0.095	0.0091	0.826
fiber†	16.09 (9.44, 30.75)	23.56 (17.26, 33.53)	28.12 (20.24, 41.22)	0.016 bc	0.00999	0.705
Carbonhydrate*	227.09±117.59	419.44±245.19	388.14±153.18	0.001 bc	0.00792	0.946
Retinol equivalent*	946.27±933.07	1090.21±523.14	1003.53±539.02	0.681	0.01358	0.224
VB1†	1.26 (0.75, 1.82)	1.69 (1.31, 2.32)	1.44 (1.23, 2.25)	0.082	0.01059	0.6
VB2†	1.00 (0.63, 2.14)	1.55 (1.14, 1.87)	1.58 (1.13, 2.16)	0.135	0.0106	0.573
VPP†	13.67 (9.86, 24.91)	23.31 (16.80, 32.42)	22.86 (17.20, 36.90)	0.015 bc	0.01014	0.675
VitE†	47.74 (12.37, 62.69)	52.88 (32.17, 83.42)	55.97 (46.87, 85.17)	0.141	0.00948	0.793
Na*	3803.01±3784.52	5155.20±2096.12	5304.14±2387.93	0.107	0.01625	0.063
Ca*	788.19±668.20	1086.24±582.47	1105.60±506.16	0.112	0.01089	0.569
Fe†	23.79 (14.71, 41.17)	39.10 (30.15, 50.27)	44.91 (31.14, 70.62)	0.005 bc	0.00979	0.721
VC*	191.28±192.25	256.11±226.52	221.12±144.84	0.448	0.00995	0.706
Cholesterol*	162.75±102.44	298.35±299.24	192.16±200.86	0.062	0.0101	0.679
*mean ± SD, †median (IQR), ANOVA or Kruskal-Wallis H (Mann-Whitney U) test was used for difference comparison. Adonis test was used to calculate explanation rate (R^2) and statistical significance.
a: ACS-statins vs ACS. b: ACS versus Control. c: ACS-statins vs Control.
						r

## Sheet: Table S3
Table S3. Information and classification of differential metabolic features between ACS-statins and ACS groups
ID	P value (ACS-statins versus ACS, Wilcoxon rank-sum test)	VIP value (OPLS-DA)	ACS-statins versus ACS	m/z	Retention time (min)	Formula	Classification	Possible compound
PLP4691	0.0012638	2.11571	Enriched in ACS-statins	332.168	2.78303	C22H23NO3	carboxylic ester	Fenpropathrin
PLP4718	0.0015114	5.0379	Enriched in ACS-statins	358.185	2.88243	C18H23N5O3	Amino Alcohols	Cafedrine
PLP247	0.0043963	1.32528	Enriched in ACS-statins	870.787	0.497617	unknown	unknown	unknown
PLP4204	0.0049329	2.35927	Enriched in ACS-statins	304.175	2.13527	C14H25NO6	Fatty acyls	Pimelylcarnitine
PLP4740	0.0078926	1.09141	Enriched in ACS-statins	232.896	0.497617	unknown	unknown	unknown
PLP6759	0.012099	2.76475	Enriched in ACS-statins	374.216	3.44512	C19H27N5O3	Organic heteropolycyclic compound	Bunazosin
PLP7219	0.015403	1.84391	Enriched in ACS-statins	384.04	4.72637	C10H17N3O10P2	2'-deoxyribonucleotide	2'-Deoxy-5-methylcytidine 5'-(trihydrogen diphosphate)
PLP4530	0.017825	2.55095	Enriched in ACS-statins	374.18	2.7187	C17H24O8	Fatty acyl glycosides	xi-3-Hydroxy-5-phenylpentanoic acid O-beta-D-Glucopyranoside
PLP4541	0.018184	1.09514	Enriched in ACS-statins	389.189	2.66937	C21H28F2O3	Steroids and steroid derivatives	6alpha,9-Difluoro-11beta-hydroxyprogesterone
PLP1689	0.020873	8.36671	Enriched in ACS-statins	340.356	8.96978	C22H45NO	Fatty amides	Docosanamide
PLP4011	0.02256	1.31192	Enriched in ACS-statins	141.065	2.27753	C6H5NO2	Organonitrogen compounds	2-Hydroxy-4-imino-2,5-cyclohexadienone
PLP5682	0.023903	2.29877	Enriched in ACS-statins	185.115	3.43083	C10H18O4	Fatty acids and conjugates	Heptylmalonic acid
PLP4251	0.024836	1.10265	Enriched in ACS-statins	318.154	2.22748	C15H21N5O4	Purines and purine derivatives	Riboprine
PLP2959	0.026796	1.17427	Enriched in ACS-statins	626.293	10.5195	C35H36N4O6	Tetrapyrroles and derivatives	Harderoporphyrin
PLP2334	0.027826	1.38396	Enriched in ACS-statins	290.283	7.5391	C20H32	Prenol lipids	gamma-Camphorene
PLP4231	0.028889	1.06891	Enriched in ACS-statins	332.169	2.23465	C18H20NO4+	Tetrahydroisoquinolines	Litcubinine
PLP144	0.029434	2.93614	Enriched in ACS-statins	526.293	7.09723	C27H44NO7P	Glycerophospholipids	LysoPE
PLP1969	0.031121	7.51125	Enriched in ACS-statins	366.372	9.18398	C24H46O2	Fatty acids	Nervonic acid
PLP1414	0.031702	1.65278	Enriched in ACS-statins	587.442	11.5614	C40H60O4	Steroids and steroid derivatives	Cycloartanyl ferulate
PLP869	0.032292	1.05555	Enriched in ACS-statins	526.292	6.96925	C27H44NO7P	Glycerophospholipids	LysoPE(22:6(4Z,7Z,10Z,13Z,16Z,19Z)/0:0)
PLP2799	0.0335	1.31804	Enriched in ACS-statins	604.781	11.408	unknown	unknown	unknown
PLP147	0.034118	1.16511	Enriched in ACS-statins	502.293	7.11153	C32H39NO4	Indoles	Aflatrem
PLP3302	0.036032	1.03269	Enriched in ACS-statins	640.326	9.77908	unknown	unknown	unknown
PLP4595	0.037358	1.84439	Enriched in ACS-statins	364.141	2.57642	C16H23NO7	Organooxygen compounds	Mycotoxin T2
PLP4532	0.040136	1.073	Enriched in ACS-statins	348.163	2.7044	C15H22O8	Organooxygen compounds	3-(3,4-Dihydroxyphenyl)-1-propanol 3'-glucoside
PLP4010	0.041589	4.46609	Enriched in ACS-statins	227.138	2.27753	C11H15NO3	Organic heterocyclic compounds	Anhalamine
PLP5801	0.043852	1.19882	Enriched in ACS-statins	105.033	6.28573	C7H6O2	Benzene and substituted derivatives	Benzoic acid
PLP1389	0.045418	1.02605	Enriched in ACS-statins	130.086	0.683167	C6H8O2	Phenols	(1R,2S)-3,5-Cyclohexadiene-1,2-diol
PLP4594	0.0034787	1.04913	Depleted in ACS-statins	236.182	2.57642	C18H23N	Benzene and substituted derivatives	Tolpropamine
PLP2369	0.0040057	1.91226	Depleted in ACS-statins	269.208	7.67422	C14H30O3	Organooxygen compounds	8,8-Diethoxy-2,6-dimethyl-2-octanol
PLP596	0.0060499	2.30299	Depleted in ACS-statins	235.179	2.65507	C14H22N2O	Benzene and substituted derivatives	Lidocaine
PLP2507	0.0066159	1.15471	Depleted in ACS-statins	463.301	8.53578	C11H21NO4	Acyl carnitines	Butyrylcarnitine
PLP3205	0.008066	1.35635	Depleted in ACS-statins	643.291	10.8613	C14H19N5O4	Purines and purine derivatives	Famciclovir
PLP2472	0.0137	1.41397	Depleted in ACS-statins	595.38	8.50718	C33H56O10	Steroids and steroid derivatives	Cholestane-3,7,12,25-tetrol-3-glucuronide
PLP2735	0.016125	1.52674	Depleted in ACS-statins	283.223	8.2934	C17H32O4	Glycerolipids	MG(0:0/14:1(9Z)/0:0)
PLP948	0.016883	15.8506	Depleted in ACS-statins	429.24	4.72637	C24H32N2O5	Organic heterocyclic compound	Aspidoalbine
PLP2491	0.018548	1.11327	Depleted in ACS-statins	683.432	8.47143	C37H62O11	Prenol lipids	Cyclopassifloside II
PLP7224	0.023234	2.73673	Depleted in ACS-statins	401.233	4.72637	C25H30N4O2	Peptides	Naphthyl dipeptide
PLP4763	0.024365	1.25892	Depleted in ACS-statins	867.816	0.497617	C58H108O5	Triradylcglycerols	Triradylcglycerols
PLP174	0.029987	1.40999	Depleted in ACS-statins	553.256	9.58965	C33H38O6	Carboxylic Acids	Glycerol phenylbutyrate
PLP342	0.031121	1.48626	Depleted in ACS-statins	679.417	9.59717	C35H56N6O6	Peptides	Enalkiren
PLP82	0.032292	2.35296	Depleted in ACS-statins	254.247	8.50003	C16H28O	Prenol lipids	3-(5,6,6-Trimethylbicyclo[2.2.1]hept-1-yl)cyclohexanol
PLP2176	0.03669	2.179	Depleted in ACS-statins	357.146	7.85225	C19H23FO4	Steroids and steroid derivatives	(16alpha)-9-Fluoro-16-hydroxyandrost-4-ene-3,11,17-trione
PLP70	0.037358	1.41006	Depleted in ACS-statins	319.223	8.11537	C18H32O3	Fatty acids	Avenoleic acid
PLP897	0.039426	1.03481	Depleted in ACS-statins	372.273	4.60555	C24H34O2	Glycosides	Bufa-20,22-dienolide
PLP1064	0.043852	1.03764	Depleted in ACS-statins	297.239	8.87038	C18H32O3	Fatty acids	Avenoleic acid
PLP1197	0.047855	1.53374	Depleted in ACS-statins	839.342	0.482883	C42H52Cl2N6O8	Azole	Oxpoconazole fumerate

## Sheet: Table S4
Table S4. Multi-omics analysis of statins associated gut microbiota, serum metabolic features and ACS phenotypes
Group	Classification	Source	Target	Spearman correlation coefficient	P value
statins-positive	NA	g_Anaerostipes	Gensini	-0.177589	0.0408543
		g_Anaerostipes	cTnI	-0.248472	0.00392865
		g_Blautia	Gensini	-0.197599	0.0226172
		g_Blautia	PLP596	-0.228626	0.00943967
		g_Blautia	PLP3205	-0.224039	0.0110142
		g_Blautia	PLP4251	0.209587	0.0175787
		g_Blautia	PLP4594	-0.250947	0.00427452
		g_Blautia	PLP4740	0.230277	0.00892355
		g_Enterobacter	PLP4740	0.221948	0.0118055
statins-negative	NA	g_Parabacteroides	PLP247	-0.221675	0.0119124
		g_Parabacteroides	PLP3205	0.194687	0.0276551
statins-positive	s_Anaerostipes hadrus	ASV408	Gensini	-0.194159	0.025132
		ASV408	cTnI	-0.258089	0.00270581
		ASV334	Gensini	-0.206207	0.0172515
		ASV334	no.sv	-0.180552	0.0375533
		ASV334	cTnI	-0.243602	0.00472014
	s_Bifidobacterium longum subsp.longum	ASV228	PLP247	0.195244	0.0272046
		ASV228	PLP4594	-0.182159	0.0395968
	s_Bifidobacterium unassigned	ASV28	PLP596	-0.196081	0.0265399
		ASV28	PLP4251	0.180687	0.0412488
		ASV28	PLP4594	-0.213876	0.0153457
	s_Rominococcus obeum	ASV452	PLP1689	0.177366	0.045189
		ASV452	PLP1969	0.174568	0.0487477
	s_Enterobacter asburiae	ASV777	PLP4740	0.205349	0.0200554
statins-negative	s_Parabacteroides merdae	ASV70	Gensini	0.178323	0.0400147
		ASV70	PLP247	-0.325128	0.000180696
		ASV70	PLP1197	0.191827	0.0300694
		ASV70	PLP1414	-0.211868	0.0163584
		ASV70	PLP2472	0.184034	0.0375738
		ASV70	PLP2491	0.223139	0.0113486
		ASV70	PLP2507	0.216344	0.0141761
		ASV70	PLP3205	0.235102	0.00755503
		ASV70	PLP4010	-0.216344	0.0141761
		ASV70	PLP4011	-0.192774	0.0292509
		ASV70	PLP4231	-0.194416	0.0278771
		ASV70	PLP4251	-0.181813	0.0399806
		ASV70	PLP4740	-0.220327	0.0124525
		ASV70	PLP4763	0.257287	0.00336965
		ASV253	Gensini	0.203643	0.0187204
		ASV253	PLP247	-0.283156	0.0012009
		ASV253	PLP1414	-0.204999	0.0202727
		ASV253	PLP2491	0.219669	0.0127242
		ASV253	PLP2507	0.202384	0.0219624
		ASV253	PLP3205	0.252757	0.00399618
		ASV253	PLP4010	-0.203843	0.0210058
		ASV253	PLP4011	-0.181687	0.0401208
		ASV253	PLP4740	-0.19985	0.0237143
		ASV253	PLP4763	0.215813	0.0144211
		ASV40	PLP247	-0.310043	0.00036873
		ASV40	PLP1197	0.175659	0.0473333
		ASV40	PLP1414	-0.17813	0.0442561
		ASV40	PLP2491	0.215065	0.0147722
		ASV40	PLP2507	0.178768	0.0434895
		ASV40	PLP3205	0.231218	0.00864068
		ASV40	PLP4010	-0.18939	0.0322659
		ASV40	PLP4740	-0.213272	0.0156443
		ASV40	PLP4763	0.256276	0.00350121
		ASV562	PLP247	-0.290781	0.000869104
		ASV562	PLP1414	-0.177403	0.0451436
		ASV562	PLP2472	0.174708	0.0485641
		ASV562	PLP2491	0.23558	0.00743009
		ASV562	PLP2507	0.214554	0.0150165
		ASV562	PLP3205	0.215581	0.0145293
		ASV562	PLP4010	-0.184962	0.0366041
		ASV562	PLP4740	-0.196579	0.0261508
		ASV562	PLP4763	0.222257	0.0116854
	s_Bifidobacterium unassigned	ASV101	PLP2491	0.196224	0.0264272
		ASV101	PLP2507	0.195863	0.0267116
		ASV101	PLP4532	-0.194685	0.0276567
		ASV101	PLP4541	-0.188224	0.0333641
		ASV101	PLP4691	-0.197359	0.0255514
		ASV60	PLP2491	0.190324	0.031409
		ASV60	PLP2507	0.185931	0.0356156
statins-negative	Benzene and substituted derivative	PLP596	Gensini	0.292134	0.000819863
		PLP596	no.sv	0.285216	0.00110141
		PLP596	cTnI	0.336954	0.000100592
statins-negative	Purine and purine derivatives	PLP3205	Gensini	0.311063	0.000351793
		PLP3205	no.sv	0.225505	0.0104875
statins-positive	Purine and purine derivatives	PLP4251	Gensini	-0.24219	0.00588142
		PLP4251	no.sv	-0.202101	0.0221527
		PLP4251	cTnI	-0.278724	0.0014433
statins-negative	Benzene and substituted derivative	PLP4594	Gensini	0.239577	0.00645548
		PLP4594	no.sv	0.261238	0.00289681
		PLP4594	cTnI	0.264098	0.00259283
statins-positive	unknown	PLP4740	Gensini	-0.198164	0.0249443
		PLP4740	no.sv	-0.199731	0.023799
		PLP4740	cTnI	-0.180821	0.0410968
		PLP247	Gensini	-0.263068	0.00269882
		PLP247	no.sv	-0.286709	0.0010341
statins-negative	Azole	PLP1197	no.sv	0.225457	0.0105044
statins-positive	Steroids and steroid derivatives	PLP1414	Gensini	-0.383641	7.81841e-06
		PLP1414	no.sv	-0.303215	0.000503078
		PLP1414	cTnI	-0.38486	7.27456e-06
statins-negative	Steroids and steroid derivatives	PLP2472	Gensini	0.195609	0.0269132
		PLP2472	no.sv	0.215515	0.0145601
		PLP2472	cTnI	0.26213	0.00279871
statins-negative	Prenol lipids	PLP2491	composite endpoint	0.288861	0.020617
		PLP2491	Gensini	0.215512	0.0145615
		PLP2491	no.sv	0.249813	0.00445768
		PLP2491	cTnI	0.25559	0.00359322
statins-negative	Acyl carnitines	PLP2507	cTnI	0.186613	0.0349324
statins-positive	Organic heterocyclic compounds	PLP4010	Gensini	-0.202485	0.0218954
		PLP4010	cTnI	-0.189119	0.0325184
statins-positive	Organonitrogen compounds	PLP4011	Gensini	-0.200521	0.0232392
		PLP4011	cTnI	-0.261514	0.00286611
statins-positive	Tetrahydroisoquinolines	PLP4231	Gensini	-0.233564	0.0079696
		PLP4231	no.sv	-0.193137	0.0289425
		PLP4231	cTnI	-0.201197	0.0227687
statins-positive	Steroids and steroid derivatives	PLP4541	cTnI	-0.239143	0.00655549
statins-positive	Carboxylic ester	PLP4691	Gensini	-0.187874	0.0336997
		PLP4691	cTnI	-0.218091	0.0133962
statins-positive	Organooxygen compounds	PLP4532	no.sv	-0.195168	0.0272664
		PLP4532	cTnI	-0.204003	0.0209028
statins-positive	Fatty amides	PLP1689	composite endpoint	-0.263236	0.0355881
		PLP1689	cTnI	-0.204931	0.0203152
statins-positive	Fatty acids	PLP1969	composite endpoint	-0.263236	0.0355881
		PLP1969	cTnI	-0.193061	0.029007
statins-negative	Triradylcglycerols	PLP4763	no.sv	0.23105	0.00869066
cTnI = cardiac troponin I, no.sv = number of stenosed vessels

## Sheet: Table S5
Table S5. Statins associated metagenomic pathways predited by PICRUSt2
Predicted metagenomic pathway	ACS: mean rel. freq. (%)	ACS: std. dev. (%)	ACS-statins: mean rel. freq. (%)	ACSstatins: std. dev. (%)	P value	P value (Storey FDR corrected)	Variation trend
PWY-5505: L-glutamate and L-glutamine biosynthesis	0.454791	0.153361	0.528438	0.124667	0.0109026	0.111392	statins positive
PWY0-1586: peptidoglycan maturation (meso-diaminopimelate containing)	0.482942	0.167163	0.550157	0.149149	0.0421695	0.182355
PWY-5384: sucrose degradation IV (sucrose phosphorylase)	0.329175	0.129734	0.394338	0.127994	0.0178893	0.126111
PWY-5347: superpathway of L-methionine biosynthesis (transsulfuration)	0.342678	0.122978	0.397733	0.119685	0.0325627	0.157041
PWY0-781: aspartate superpathway	0.245999	0.104977	0.296306	0.113671	0.0333712	0.157041
DAPLYSINESYN-PWY: L-lysine biosynthesis I	0.573641	0.107443	0.622075	0.100123	0.0270205	0.149078
P441-PWY: superpathway of N-acetylneuraminate degradation	0.294849	0.0844266	0.33886	0.0664956	0.00508046	0.101609
GLCMANNANAUT-PWY: superpathway of N-acetylglucosamine, N-acetylmannosamine and N-acetylneuraminate degradation	0.244163	0.0869343	0.284132	0.0824305	0.0257729	0.147274
METH-ACETATE-PWY: methanogenesis from acetate	0.0633048	0.0439249	0.0857449	0.0553343	0.0421681	0.182355
PWY-7210: pyrimidine deoxyribonucleotides biosynthesis from CTP	0.0432743	0.0303034	0.0631377	0.0385546	0.0104701	0.111392
PWY-7198: pyrimidine deoxyribonucleotides de novo biosynthesis IV	0.0332235	0.0255801	0.0510468	0.0355452	0.0111392	0.111392
PWY0-166: superpathway of pyrimidine deoxyribonucleotides de novo biosynthesis (E. coli)	0.394806	0.0815492	0.366673	0.0518458	0.0372948	0.17049	statins negative
PWY-6263: superpathway of menaquinol-8 biosynthesis II	0.0839812	0.069984	0.0547845	0.0516574	0.0193902	0.126111
RIBOSYN2-PWY: flavin biosynthesis I (bacteria and plants)	0.577455	0.0784279	0.541663	0.0768447	0.0301405	0.155564
PWY-7200: superpathway of pyrimidine deoxyribonucleoside salvage	0.353805	0.0731433	0.315436	0.0612555	0.0064239	0.102172
PWY-7184: pyrimidine deoxyribonucleotides de novo biosynthesis I	0.323447	0.0823287	0.284246	0.0679082	0.012257	0.11536
PWY-6703: preQ0 biosynthesis	0.386714	0.0955632	0.346131	0.0828514	0.0293023	0.155564
HISDEG-PWY: L-histidine degradation I	0.217926	0.111718	0.174812	0.0853822	0.0332519	0.157041
PWY-7456: mannan degradation	0.270749	0.104975	0.226663	0.101507	0.043687	0.183945
PWY-6467: Kdo transfer to lipid IVA III (Chlamydia)	0.283328	0.100474	0.233811	0.0851477	0.0107778	0.111392
POLYISOPRENSYN-PWY: polyisoprenoid biosynthesis (E. coli)	0.487619	0.110919	0.436786	0.0888771	0.0141715	0.119339
PWY-7197: pyrimidine deoxyribonucleotide phosphorylation	0.322143	0.096952	0.269424	0.0738432	0.00299056	0.0967051
THISYN-PWY: superpathway of thiamin diphosphate biosynthesis I	0.460503	0.11736	0.405664	0.10444	0.018562	0.126111
PWY-1269: CMP-3-deoxy-D-manno-octulosonate biosynthesis I	0.33043	0.108473	0.27531	0.0877097	0.00702432	0.102172
PWY-5659: GDP-mannose biosynthesis	0.481757	0.120568	0.4256	0.108713	0.0198817	0.126111
DENOVOPURINE2-PWY: superpathway of purine nucleotides de novo biosynthesis II	0.549683	0.103132	0.493298	0.0818356	0.00349446	0.0967051
NAGLIPASYN-PWY: lipid IVA biosynthesis	0.320947	0.111772	0.263584	0.0937865	0.00767707	0.102361
PWY-6700: queuosine biosynthesis	0.461622	0.115135	0.402742	0.0934897	0.00681075	0.102172
PWY-6507: 4-deoxy-L-threo-hex-4-enopyranuronate degradation	0.462684	0.145446	0.403703	0.109783	0.0245334	0.145383
PWY-841: superpathway of purine nucleotides de novo biosynthesis I	0.5396	0.10204	0.480178	0.0853849	0.00259808	0.0967051
PWY-7228: superpathway of guanosine nucleotides de novo biosynthesis I	0.428278	0.107528	0.368827	0.0903384	0.00423085	0.0967051
PWY-6125: superpathway of guanosine nucleotides de novo biosynthesis II	0.460921	0.106543	0.401372	0.0909575	0.0041846	0.0967051
PWY-7323: superpathway of GDP-mannose-derived O-antigen building blocks biosynthesis	0.386773	0.127418	0.324682	0.117173	0.0162415	0.126111
PWY0-162: superpathway of pyrimidine ribonucleotides de novo biosynthesis	0.529324	0.111534	0.46699	0.095098	0.00416032	0.0967051
PWY-7196: superpathway of pyrimidine ribonucleosides salvage	0.481883	0.121429	0.409847	0.10967	0.00336721	0.0967051
FASYN-ELONG-PWY: fatty acid elongation -- saturated	0.625335	0.180861	0.545047	0.13427	0.0132975	0.1182
P108-PWY: pyruvate fermentation to propanoate I	0.437633	0.168365	0.35653	0.161311	0.020493	0.126111
P42-PWY: incomplete reductive TCA cycle	0.648066	0.183748	0.56193	0.167183	0.0197896	0.126111
